# Supplementary material for: Dynamics and diversity of bacteria associated with the disease vectors Aedes aegypti and Aedes albopictus
Source: Sci Rep. 2019 Aug 21;9:12160. doi: 10.1038/s41598-019-48414-8 (PMC6704126; doi:10.1038/s41598-019-48414-8)
Supplement: Supplementary file 1 — Table S1 [file 41598_2019_48414_MOESM1_ESM.xlsx]

## Sheet: Sheet2
Table S1. The sampling locations of mosquitoes, numbers included for sequencing and associated metadata. Non-functional containers include any container that was a non-permanent feature of domestic water storage, i.e water collected from discarded items. Water tanks were those used for domestic water storage and natural containers included samples taken from water-filled coconut husks or vegetati…
					Ae. aegypti			Ae. albopictus
Sample Code	Province	Location	Latitude	Longitude	Pools of six adults	Pools of six larvae	Individual adults	Pools of six adults	Pools of six larvae	Individual adults	Container Type	Container Material	Temp	pH
BT1_24S	Bocas del Toro	Chiriqui Grande	9.34636	-82.2531	0	4	0	0	0	0	non-functional	metal	28.3333	9.28
BT4_24S	Bocas del Toro	Changuinola	9.45099	-82.5243	1	2	0	0	0	0	tyre	rubber	28.8667	9.34333
BT5_3S	Bocas del Toro	Isla Colon	9.33949	-82.2431	4	0	0	0	0	0	water tank	plastic	25.4667	8.93333
BT5_6S	Bocas del Toro	Isla Colon	9.34173	-82.2429	2	0	0	0	0	0	non-functional	plastic	27.1333	8.47333
BT5_7S	Bocas del Toro	Isla Colon	9.36262	-82.2399	0	1	0	0	0	0	tyre	rubber	26.2667	8.17333
CH_AS10	Chiriqui	Boquete	8.77498	-82.4341	0	0	0	0	0	4	tyre	rubber	17.8	11.23
CH_AS11	Chiriqui	Paso Canoas	8.52709	-82.8356	1	0	0	2	0	0	tyre	rubber	25.2333	9.70667
CH_AS12	Chiriqui	Concepcion	8.51705	-82.6265	1	0	0	0	0	0	tyre	rubber	26.0333	9.54
CH_AS8	Chiriqui	David	8.44293	-82.4329	0	0	0	2	0	4	tyre	rubber	29.3	9.97667
CH_AS9	Chiriqui	Varital	8.49473	-82.5868	0	0	0	1	0	0	tyre	rubber	24.8333	9.70333
CH1_14S	Chiriqui	San Vicente	8.58333	-82.6369	0	0	0	3	0	0	water tank	plastic	NA	NA
CH2_10S	Chiriqui	Bongo abajo	8.573	-82.62	0	0	0	1	0	0	tyre	rubber	NA	NA
CH5_22S	Chiriqui	Gualaca	8.5287	-82.2978	0	0	0	2	2	0	tyre	rubber	27.2333	10.1833
CH7_21S	Chiriqui	David	8.42181	-82.4259	1	1	0	0	0	0	tyre	rubber	25.2	10.43
CL_AS2	Cocle	Aguadulce	8.24569	-80.5642	1	0	0	0	0	0	tyre	rubber	27.6333	8.43667
CL1_21S	Cocle	El Cope	8.61904	-80.5823	0	0	0	1	0	0	tyre	rubber	24.97	8.18
CN1_17S	Colon	Miguel de la Borda	9.15283	-80.3065	0	2	0	0	0	0	tyre	rubber	30	8.60667
CN5_24S	Colon	Sabanitas	9.35062	-79.7961	0	0	0	0	2	0	tyre	rubber	28.66	8.78
CN3_19S	Colon	Portobelo	9.15493	-80.3044	3	0	0	0	0	0	non-functional	plastic	26.46	8.69
DA2_26S	Darien	Meteti	8.4975	-77.9814	2	0	0	0	0	0	water tank	plastic	29.38	6.24
DA4_16S	Darien	Bajo Iglesia	8.39833	-78.0094	1	0	0	0	0	0	water tank	plastic	26.53	7.39
H_AS2	Herrera	Chitre	7.97017	-80.4235	2	0	0	0	0	0	tyre	rubber	30.2	6.58
H_AS3	Herrera	Chupampa	8.08197	-80.7757	0	0	0	2	0	0	tyre	rubber	30.02	6.75
H1_1S	Herrera	Santa Maria	8.11194	-80.6586	0	0	0	2	0	0	natural	natural	31.73	6.83
LS1_22S	Los Santos	La Villa	7.94144	-80.4111	5	0	0	1	0	0	non-functional	plastic	27.1	6.46
LS1_23S	Los Santos	La Villa	7.93636	-80.4158	1	2	0	0	0	0	non-functional	plastic	26.8667	6.71667
LS1_25S	Los Santos	La Villa	7.93236	-80.4193	0	0	2	0	0	2	water tank	plastic	28.1667	6.64667
LS1_26S	Los Santos	La Villa	7.93281	-80.4151	1	0	2	0	0	0	non-functional	plastic	30.2333	6.69333
LS1_28S	Los Santos	La Villa	7.93564	-80.4222	0	0	2	1	0	2	water tank	plastic	26.9	6.66667
LS1_29S	Los Santos	La Villa	7.93292	-80.4151	5	0	0	0	0	0	non-functional	plastic	29.5333	7.6
LS1_30S	Los Santos	La Villa	7.93156	-80.4099	0	0	0	1	0	0	non-functional	plastic	29.6333	7.40333
LS2_21S	Los Santos	Paritilla	7.62831	-80.1763	0	0	0	1	0	0	non-functional	ceramic	31.0667	6.65
LS2_22S	Los Santos	Paritilla	7.62842	-80.1774	7	4	0	2	0	0	water tank	plastic	28.4167	7.44333
LS2_24S	Los Santos	Paritilla	7.63122	-80.1747	0	0	2	0	0	0	water tank	plastic	29.0333	7.46333
LS3_23S	Los Santos	Tonosi	7.4045	-80.4412	0	0	0	2	8	0	non-functional	ceramic	25.3	7.04667
LS3_27S	Los Santos	Tonosi	7.40456	-80.4413	0	0	0	5	0	0	water tank	plastic	30.3667	6.16667
LS4_21S	Los Santos	Cacao	7.44864	-80.4062	0	0	0	6	0	0	water tank	plastic	27.7333	7.09
LS4_23S	Los Santos	Cacao	7.44878	-80.4062	0	0	0	4	0	0	non-functional	plastic	28.9667	7.21333
LS4_25S	Los Santos	Cacao	7.44839	-80.4036	0	0	0	0	2	0	tyre	rubber	28.8	7.56667
LS4_26S	Los Santos	Cacao	7.4487	-80.4062	0	0	0	1	0	0	tyre	rubber	29.2667	7.56667
LS4_27S	Los Santos	Cacao	7.44789	-80.4043	0	0	0	4	0	0	water tank	plastic	29.5667	5.51333
LS5_21S	Los Santos	Pedasi	7.53267	-80.0298	1	0	0	0	0	0	water tank	plastic	26.2667	7.52
LS5_22S	Los Santos	Pedasí	7.53267	-80.0298	3	3	0	0	0	0	water tank	plastic	25.7667	7.59667
LS6_24S	Los Santos	Macaracas	7.72746	-80.5519	0	0	0	0	0	2	natural	natural	27.5333	5.87333
LS6_25S	Los Santos	Macaracas	7.72908	-80.5515	0	0	0	0	0	2	non-functional	ceramic	27.4333	7.87
LS6_27S	Los Santos	Macaracas	7.73008	-80.5483	0	0	0	1	0	4	water tank	plastic	27.7	6.62
P_AS9	Panama	Monterico	9.10666	-79.3653	3	0	0	3	0	0	tyre	rubber	30.13	5.97
P_AS10	Panama	Vista Alegre	8.92922	-79.7017	3	0	0	4	0	0	tyre	rubber	NA	NA
P_AS11	Panama	24 de Diciembre, Panama City	9.10267	-79.362	2	0	0	0	0	0	tyre	rubber	NA	NA
P_AS12	Panama	Panama City	9.03994	-79.4602	1	0	4	0	0	0	non-functional	wood	28.9667	9.90333
P_AS6	Panama	Cabra, Panama City	9.11305	-79.3644	2	0	0	0	0	0	tyre	rubber	28.3	6.29
P1_16S	Panama	Princesa Mía	8.97333	-79.7	1	0	0	2	0	0	non-functional	plastic	33.81	5.72
P4_1S	Panama	Veracruz	8.89805	-79.6233	3	0	4	0	0	0	non-functional	plastic	34.83	6.25
P7_1S	Panama	Caminos de Omar, Panama City	9.10472	-79.3178	0	0	0	3	0	0	tyre	rubber	32.13	6.95
P8_1S	Panama	Panama City	9.09888	-79.305	2	0	0	0	0	0	tyre	rubber	30.11	6.12
PA5_23S	Panama	Chilibre	9.15329	-79.6181	0	0	0	0	2	0	tyre	rubber	27.13	10.28
PA_AS13	Panama	San Carlos	8.52707	-79.9357	1	0	0	0	0	0	tyre	rubber	27.2667	10.81
VE_AS4	Veraguas	La Mesa	8.20177	-81.1857	0	0	0	1	0	0	tyre	rubber	27.27	9.98
VE1_23S	Veraguas	Santa Fe	8.24916	-80.974	0	0	0	0	1	0	tyre	rubber	24.4333	8.60667
