# Supplementary material for: Dynamics and diversity of bacteria associated with the disease vectors Aedes aegypti and Aedes albopictus
Source: Sci Rep. 2019 Aug 21;9:12160. doi: 10.1038/s41598-019-48414-8 (PMC6704126; doi:10.1038/s41598-019-48414-8)
Supplement: Supplementary file 2 — Table S2 [file 41598_2019_48414_MOESM2_ESM.xlsx]

## Sheet: Sheet3
Table S2. Relative abundance of bacterial OTU's for Ae. aegypti and Ae. albopictus. Proportions above 0.01 are highlighted in bold.
Phylum	Order	Class	Family	Genus	Relative proportion of bacterial OTU's						Possible functions in the mosquito host
					Ae. aegypti			Ae. albopictus
					All	Adult	Larvae	All	Adult	Larvae
Acidobacteria	Acidobacteriia	Acidobacteriales	Koribacteraceae	Unclassified	0.000909054	0.000987223	0.000707647	0.000203072	0.000276844	0
	Chloracidobacteria	RB41		Unclassified	0.000198398	0.000275399	0	0	0	0
	Acidimicrobiia	Acidimicrobiales	Microthrixaceae	Unclassified	0.000117087	0	0.000418772	0	0	0
				Unclassified	0.00116166	0.000106096	0.00388139	8.12288e-05	6.80245e-05	0.000117577
Actinobacteria	Actinobacteria	Actinomycetales	Corynebacteriaceae	Corynebacterium	0.00840265	0.0103049	0.0035014	0.00162342	0.00165236	0.00154374	Members could be involved in both blood and nectar assimilation (Minard 2013)
			Dermacoccaceae	Dermacoccus	0.000113293	6.32063e-05	0.000242345	6.2082e-05	4.74589e-05	0.000102335
			Intrasporangiaceae	Unclassified	9.75729e-05	9.55619e-05	0.000102754	2.03072e-05	1.42377e-05	3.70149e-05
			Microbacteriaceae	Clavibacter	0.00048407	0.0005207	0.00038969	0.00662595	0.000345659	0.0239138
				Cryocola	0.00266699	0.000343872	0.00865268	0.000367851	0.000136049	0.00100593
				Leucobacter	0.000190809	1.6554e-05	0.00063979	0.00110007	0.00130196	0.000544336
				Salinibacterium	9.97412e-05	3.61179e-05	0.000263671	2.55291e-05	3.95491e-06	8.49164e-05
				Unclassified	0.000248811	0.000209935	0.000348977	0.000347543	2.21475e-05	0.00124326
			Micrococcaceae	Micrococcus	0.000505753	0.000641845	0.000155101	0.000184505	0.000244413	1.95961e-05
				Rothia	0.000255316	0.000273894	0.000207447	6.38227e-06	8.7008e-06	0
			Micromonosporaceae	Unclassified	0.000255858	0.000355159	0	6.90445e-05	9.41269e-05	0
			Mycobacteriaceae	Mycobacterium	0.000192977	0.000182847	0.00021908	0.00107512	0.000487245	0.00269338
			Nakamurellaceae	Unclassified	0.000526894	1.05344e-05	0.00185733	0	0	0
			Promicromonosporaceae	Cellulosimicrobium	0.000693852	0.000963144	0	5.80206e-06	7.90982e-06	0
				Unclassified	0.000525267	7.52456e-06	0.00185927	2.08874e-05	0	7.83844e-05
			Pseudonocardiaceae	Pseudonocardia	0.000485154	0.000529729	0.000370303	0.000114301	0.000134467	5.87883e-05
				Unclassified	0.000363188	0.000504146	0	0	0	0
			Tsukamurellaceae	Tsukamurella	0	0	0	0.000470547	0	0.00176583
				Unclassified	9.54046e-05	0	0.000341221	1.33447e-05	7.11884e-06	3.04828e-05
				Unclassified	0.00264965	4.66523e-05	0.00935645	2.43686e-05	1.58196e-06	8.70938e-05
Aquificae	Aquificae	Aquificales	Aquificaceae	Unclassified	0.000110041	7.59981e-05	0.000197753	1.74062e-05	1.89836e-05	1.30641e-05
Bacteroidetes	Bacteroidia	Bacteroidales	Porphyromonadaceae	Dysgonomonas	0.00418208	1.58016e-05	0.0149168	0.000954439	1.10738e-05	0.00355125
	Cytophagia	Cytophagales	Cytophagaceae	Emticicia	0.000900923	0	0.00322222	5.22185e-06	0	1.95961e-05
				Flectobacillus	0.00074047	2.70884e-05	0.00257855	2.78499e-05	2.53114e-05	3.48375e-05
				Runella	0.000501416	8.12653e-05	0.00158397	8.58705e-05	4.3504e-05	0.000202493
	Flavobacteriia	Flavobacteriales	Cryomorphaceae	Fluviicola	9.59467e-05	6.01965e-06	0.00032765	0.000161877	0.000218311	6.53203e-06
			Flavobacteriaceae	Flavobacterium	0.0019146	0.000202411	0.00632617	0.000302867	0.00022543	0.000516031
			Weeksellaceae	Chryseobacterium	0.00161375	0.00179762	0.00113999	0.000570923	0.000650978	0.000350553
				Cloacibacterium	0.000130097	0.000180589	0	4.64165e-05	6.32786e-05	0
				Elizabethkingia	0.0441089	0.0573469	0.0100001	0.000474028	0.000622503	6.53203e-05	Elizabethkingia isolated from the midgut of Anopheles mosquitoes can cause repiratory disease in humans. (Kämpfer et al. 2011).
				Unclassified	0.000412516	0.000564342	2.13263e-05	0.00147082	0.00200039	1.30641e-05
				Wautersiella	0.000124676	0.000173065	0	5.80206e-06	3.95491e-06	1.08867e-05
	Saprospirae	Saprospirales	Chitinophagaceae	Unclassified	0.000688431	0	0.00246222	0.00132113	0	0.00495781
				Unclassified	0.000753479	0.000164035	0.00227222	0.00138089	0.000237295	0.00452888
				Unclassified	0.000185931	0	0.000664994	0	0	0
	Sphingobacteriia	Sphingobacteriales	Sphingobacteriaceae	Unclassified	0.000160995	0	0.000575811	0	0	0
				Unclassified	0	0	0	0.000237304	0.000323512	0
	Unclassified	Unclassified	Unclassified	Unclassified	0.000120882	0	0.000432343	0.000199591	0.000105201	0.00045942
Chloroflexi	Anaerolineae	Caldilineales	Caldilineaceae	Caldilinea	0.000550745	6.17014e-05	0.0018108	6.96247e-06	9.49179e-06	0
		SJA-15	Unclassified	Unclassified	2.92719e-05	0	0.000104693	0.000603994	1.34467e-05	0.0022296
Crenarchaeota	Thaumarchaeota	Cenarchaeales	SAGMA-X	Unclassified	0.000134976	0	0.000482751	0	0	0
Cyanobacteria	Chloroplast	Streptophyta	Unclassified	Unclassified	0.00035072	0.000391277	0.000246222	0.00120161	0.00160569	8.92711e-05
Firmicutes	Bacilli	Bacillales	Bacillaceae	Anoxybacillus	0.000176715	0.000182094	0.000162856	2.03072e-05	2.76844e-05	0
				Bacillus	0.00323888	0.0018992	0.00669066	0.000200751	0.000158987	0.000315715	Bacillus is capable of impacting reproduction in Culex through an unknown mechanism (Fouda et al. 2001).
				Unclassified	0.000667832	0.000774277	0.000393568	0.000373653	0.000459561	0.000137173
			Planococcaceae	Unclassified	0.000279167	5.26719e-05	0.000862748	0	0	0
			Staphylococcaceae	Staphylococcus	0.00640891	0.00633267	0.00660535	0.00159731	0.00182321	0.00097545
			Unclassified	Unclassified	0.00081907	0.000898433	0.000614586	0.000257031	0.000328258	6.09657e-05
		Gemellales	Gemellaceae	Unclassified	0.000130097	0.000100077	0.000207447	2.20478e-05	9.49179e-06	5.6611e-05
		Lactobacillales	Aerococcaceae	Alloiococcus	0.000115461	0.000116631	0.000112448	1.9727e-05	3.16393e-06	6.53203e-05
			Enterococcaceae	Enterococcus	2.16829e-06	0	7.75503e-06	0.000277338	7.03974e-05	0.000846987
			Leuconostocaceae	Leuconostoc	9.21522e-06	1.27918e-05	0	0.000135188	0.000184299	0
			Streptococcaceae	Lactococcus	0.000162621	0.000100077	0.000323773	0.000185666	0.000237295	4.35469e-05
				Streptococcus	0.00267892	0.00321826	0.00128927	0.000511742	0.000615384	0.000226444
		Unclassified	Unclassified	Unclassified	0.000164248	0.000227994	0	0	0	0
	Clostridia	Clostridiales	Clostridiaceae	Clostridium	0.00242414	0.000576381	0.00718504	0.000132287	0.000133676	0.000128463
				Thermoanaerobacterium	0.000144733	0.000124908	0.000195815	0.000108499	0.000143959	1.08867e-05
			Tissierellaceae	Anaerococcus	0.000723665	0.000905205	0.000255916	2.03072e-05	1.34467e-05	3.91922e-05
				Finegoldia	0.000204903	0.00026336	5.42852e-05	2.49489e-05	3.40122e-05	0
				Peptoniphilus	0.000245016	0.000283676	0.000145407	1.62458e-05	1.81926e-05	1.08867e-05
			Veillonellaceae	Veillonella	0.000474313	0.000635825	5.81628e-05	7.54268e-06	0	2.83055e-05
Planctomycetes	Planctomycetia	Gemmatales	Gemmataceae	Gemmata	0.00116545	1.58016e-05	0.00412762	0	0	0
				Unclassified	0.000119798	0	0.000428466	0	0	0
			Isosphaeraceae	Unclassified	0.00609776	0.000635073	0.0201728	6.78841e-05	4.2713e-05	0.000137173
		Pirellulales	Pirellulaceae	A17	0.00195308	0.000170055	0.00654719	3.48124e-05	0	0.000130641
				Unclassified	0.000229296	0	0.000820095	0	0	0
				Unclassified	0.00183871	1.95639e-05	0.00652586	0.00119813	0.001158	0.00130858
		Planctomycetales	Planctomycetaceae	Planctomyces	0.000239054	0	0.000854992	0	0	0
Proteobacteria	Alphaproteobacteria	BD7-3	Unclassified	Unclassified	3.0356e-05	4.21375e-05	0	0.000232082	0.000316393	0
		Caulobacterales	Caulobacteraceae	Caulobacter	0.00013606	8.80374e-05	0.000259794	0.000188567	0.000257069	0
				Phenylobacterium	0.000168584	0	0.000602954	0	0	0
				Unclassified	0.00287135	0.00284504	0.00293916	0.00128864	0.00162151	0.000372326
		Rhizobiales	Bradyrhizobiaceae	Bradyrhizobium	0.000723665	0.000524462	0.00123693	0.000324335	0.000312438	0.000357085
				Unclassified	8.07687e-05	3.91277e-05	0.00018806	0.000121263	4.3504e-05	0.000335311
				Unclassified	0	0	0	0.000150854	0	0.00056611
			Brucellaceae	Ochrobactrum	0.00640241	0.00701966	0.004812	0.00139365	0.00179157	0.000298296
			Hyphomicrobiaceae	Rhodoplanes	0.000310065	0.000430405	0	0	0	0
			Methylobacteriaceae	Methylobacterium	0.0223556	0.0140198	0.0438334	0.0107756	0.0134783	0.00333569
				Unclassified	0.000393002	5.34244e-05	0.00126795	0.00022512	0.000305319	4.35469e-06
			Methylocystaceae	Unclassified	0.000116003	0	0.000414894	0.000185086	4.11311e-05	0.000581351
				Unclassified	0.000145817	0	0.000521526	0	0	0
			Phyllobacteriaceae	Mesorhizobium	0.000312233	6.01965e-06	0.00110121	0.000136929	0.000126557	0.000165478
			Rhizobiaceae	Agrobacterium	0.000746975	0.000723863	0.000806524	0.00505243	0.00443187	0.00676066
				Kaistia	0.000834248	0.000666676	0.00126601	4.11946e-05	3.95491e-06	0.000143705
				Shinella	0.0011763	0.000230252	0.00361385	3.71332e-05	5.06229e-05	0
				Unclassified	0.000230922	0.000300982	5.04077e-05	0	0	0
			Unclassified	Unclassified	0.00651028	0.00103839	0.020609	0.00301011	0.00146015	0.00727669
			Xanthobacteraceae	Ancylobacter	0.00165061	0.000258845	0.00523659	0.000492595	0.000294245	0.00103859
				Unclassified	0.0023721	0.000233261	0.00788299	0.000898739	0.000623294	0.00165696
				Unclassified	0.00417395	0.000579391	0.0134356	0.000455462	0.000404983	0.000594415
				Xanthobacter	0.0254248	0.0239973	0.0291027	0.34305	0.237525	0.633531	Xanthobacter has been implemented in the fixation of nitrogen in ants (Engel & Moran 2013, Douglas et al.2014).
		Rhodobacterales	Hyphomonadaceae	Unclassified	0	0	0	0.000195529	0.000151078	0.000317892
			Rhodobacteraceae	Paracoccus	0.000757274	0.000774277	0.000713463	0	0	0
				Rhodobacter	0.0016685	0.000619271	0.0043719	0.00266431	0.00223769	0.00383866
				Unclassified	0.00405632	0.00133034	0.01108	4.75769e-05	0	0.000178542
		Rhodospirillales	Acetobacteraceae	Acetobacter	0.000185931	0.000258092	0	0	0	0
				Gluconobacter	0.000260736	0.000361931	0	3.6553e-05	4.98319e-05	0
				Roseococcus	1.08414e-06	1.50491e-06	0	0.000129966	0.00017718	0
				Unclassified	0.00118768	0.000127918	0.00391823	4.11946e-05	3.95491e-06	0.000143705
				Unclassified	0.00243986	0.000127165	0.0083987	0.00109833	3.24303e-05	0.00403244
			Rhodospirillaceae	Novispirillum	0.00225285	0.00283225	0.000759993	0.122277	0.14642	0.0558184	Novispirillum has been implemented in the fixation of nitrogen in ants (Engel & Moran 2013, Douglas et al. 2014).
				Oleomonas	0.000409264	0.0005666	3.87752e-06	0.0017911	0.00244176	0
				Telmatospirillum	0.000402759	0	0.0014405	0	0	0
		Rickettsiales	Rickettsiaceae	Wolbachia	2.60194e-05	3.00982e-05	1.55101e-05	0.00416878	0.00301364	0.00734854
		Sphingomonadales	Sphingomonadaceae	Kaistobacter	0.000130097	0.000146729	8.72441e-05	0.000102116	0.000139213	0
				Novosphingobium	0.00104674	7.67505e-05	0.00354599	0.00227499	0.00170852	0.0038343
				Sphingobium	0.000222249	9.10472e-05	0.000560301	0.000304608	0.000228594	0.000513853
				Sphingomonas	0.000158827	0.000188867	8.14279e-05	9.16725e-05	8.38441e-05	0.000113222
				Sphingopyxis	3.7945e-06	5.26719e-06	0	0.00102	0.000767253	0.00171575
				Unclassified	2.22249e-05	1.6554e-05	3.68364e-05	0.000406144	0.000206446	0.000955854
				Unclassified	0.00325135	0.00016554	0.0112021	0.000440957	0.000318766	0.000777312
	Betaproteobacteria	Burkholderiales	Alcaligenaceae	Achromobacter	0.022941	0.00691658	0.0642291	0.0131695	0.00226695	0.0431811
			Burkholderiaceae	Burkholderia	0.0303918	0.030643	0.0297444	0.0216312	0.0279604	0.00420881
				Salinispora	5.58334e-05	7.7503e-05	0	5.22185e-05	7.11884e-05	0
			Comamonadaceae	Aquabacterium	0.00109282	0.000121898	0.00359446	3.82936e-05	5.22048e-05	0
				Comamonas	0.00897833	0.0104072	0.00529669	0.00245195	0.00302472	0.000875293
				Delftia	0.00255749	0.00302186	0.00136101	1.6826e-05	0	6.3143e-05
				Hydrogenophaga	0.00708867	0.00172237	0.0209153	0.0160009	0.0159169	0.0162321
				Hylemonella	0.0133951	0.0155623	0.00781126	0.0974549	0.131286	0.00432638
				Limnobacter	0.0129577	0.0144472	0.00911992	0.0503456	0.0682452	0.00107343
				Methylibium	0.000102994	0.000142967	0	0.000116041	0	0.000435469
				Pelomonas	0.000851594	0.000266369	0.00235947	4.11946e-05	4.90409e-05	1.95961e-05
				Rhodoferax	0.0017368	0.00239206	4.8469e-05	0.00500602	0.00655645	0.00073812
				Rubrivivax	0.000913933	0.000905957	0.000934482	0.0165521	0.0144465	0.0223483
				Unclassified	0.0250334	0.0220688	0.032672	0.0812787	0.101824	0.0247237
				Variovorax	0.000237427	0.000150491	0.000461425	0.00025413	0.000102828	0.000670622
			Oxalobacteraceae	Herbaspirillum	0.000200566	0.000164788	0.000292753	0	0	0
				Massilia	0.00449594	0.000717843	0.0142305	0.000559319	0.00067629	0.000237331
				Polynucleobacter	0	0	0	0.000109659	6.56515e-05	0.000230799
				Ralstonia	0.000129555	0.00017156	2.13263e-05	3.13311e-05	4.2713e-05	0
				Unclassified	0.00257321	0.00124607	0.0059927	0.000243686	0.000288708	0.000119754
				Unclassified	0.00476318	0.00133787	0.0135888	0.00120103	0.000108365	0.00420881
		Ellin6067	Unclassified	Unclassified	8.3479e-05	0	0.000298569	3.6553e-05	4.98319e-05	0
		Methylophilales	Methylophilaceae	Methylotenera	0.00172921	0.00187061	0.00136489	0.00670196	0.00887957	0.000707637
		MND1		Unclassified	6.61327e-05	8.20177e-05	2.52039e-05	4.17748e-05	5.69507e-05	0
		Neisseriales	Neisseriaceae	Chromobacterium	0.000320906	0.000316784	0.000331528	0.0111225	0.00558038	0.0263785
				Unclassified	0.000355057	0.000421375	0.000184182	5.68602e-05	7.75163e-05	0
				Vogesella	0.00054424	0.000677211	0.000201631	0.000103857	9.64998e-05	0.000124109
		Rhodocyclales	Rhodocyclaceae	Dechloromonas	0.00299386	0.00334542	0.00208804	0.0131434	0.00949653	0.0231822
				Unclassified	0.0030459	0.000173817	0.010446	0.000715974	0.000186672	0.00217299
				Zoogloea	0.00111179	4.21375e-05	0.00386782	0.00275192	0.00175282	0.00550215
			Rhodocyclaceae	Unclassified	0.000117087	0	0.000418772	7.83278e-05	0	0.000293942
		Unclassified	Unclassified	Unclassified	0	0	0	0.000142731	0	0.000535627
	Deltaproteobacteria	Bdellovibrionales	Bdellovibrionaceae	Bdellovibrio	0	0	0	0.000178703	0.00015266	0.000250395
		Myxococcales	Unclassified	Unclassified	6.88431e-05	0	0.000246222	3.59728e-05	7.11884e-06	0.000115399
	Gammaproteobacteria	Aeromonadales	Aeromonadaceae	Unclassified	0.070124	0.0360916	0.157811	0.00632831	0.00861221	4.13695e-05
		Alteromonadales	Chromatiaceae	Rheinheimera	0.000111667	0.000155006	0	3.48124e-06	4.74589e-06	0
			Psychromonadaceae	Psychromonas	0.000608746	0.000728378	0.000300508	5.45394e-05	7.43523e-05	0
		Enterobacteriales	Enterobacteriaceae	Erwinia	0.00609451	0.000361179	0.0208669	0.000126485	0	0.000474661	Members of the family Enterobacteriaceae including Serratia contain haemolytic enzymes which could be involved in blood assimilation (Minard 2013) while members such as Enterobacter and Acinitobacter could attract gravid Ae. aegypti to oviposition sites (Ponnusamy 2015)
				Escherichia	3.14401e-05	4.36425e-05	0	9.28329e-05	0.000126557	0
				Morganella	0.121458	0.16582	0.00715596	0.00047925	0.000557642	0.000263459
				Proteus	0.000158285	0.000219717	0	0	0	0
				Serratia	0.0863872	0.119109	0.00207641	0.000324915	0.000323512	0.000328779
				Trabulsiella	0.000456966	0.000634321	0	0	0	0
				Unclassified	0.0186234	0.0191568	0.0172491	0.027818	0.0363527	0.00432421
		Legionellales	Legionellaceae	Unclassified	0.000542072	6.32063e-05	0.0017759	0	0	0
				Unclassified	0.000100825	0	0.000360609	1.16041e-05	4.74589e-06	3.04828e-05
		Oceanospirillales	Oceanospirillaceae	Marinomonas	0.000249353	0.00025734	0.000228774	2.2628e-05	2.45204e-05	1.74188e-05
		Pasteurellales	Pasteurellaceae	Actinobacillus	0.000642355	0.000891661	0	0	0	0
				Haemophilus	0.00399615	0.00485485	0.00178366	0.000265154	0.000344868	4.57242e-05
		Pseudomonadales	Moraxellaceae	Acinetobacter	0.0825537	0.102034	0.0323618	0.0304237	0.0384307	0.00838278
				Enhydrobacter	0.00170861	0.00202561	0.000891829	0.000859865	0.00112952	0.000117577
				Moraxella	0.000349094	0.00013168	0.000909278	7.83278e-05	7.59343e-05	8.49164e-05
				Perlucidibaca	0.00228863	0.00234014	0.0021559	0.0102963	0.0132331	0.00221218
				Unclassified	0.00013335	7.90079e-05	0.000273365	0.000105597	7.27704e-05	0.000195961
			Pseudomonadaceae	Pseudomonas	0.0629307	0.0753645	0.0308941	0.00715452	0.00931382	0.0012106
				Unclassified	0.0115797	0.0150281	0.00269487	8.41299e-05	0.000114692	0
				Unclassified	0.000464555	0.000644855	0	0	0	0
		Vibrionales	Vibrionaceae	Vibrio	0.000426068	0.000471038	0.000310201	2.72697e-05	2.37295e-05	3.70149e-05
		Xanthomonadales	Sinobacteraceae	Hydrocarboniphaga	0.000294345	0.000396544	3.10201e-05	0.000669558	0.000726913	0.000511676
				Nevskia	0.000997412	0.000644103	0.00190774	0.00231792	0.00313071	8.05618e-05
				Steroidobacter	0.000139854	0.000194134	0	0	0	0
				Unclassified	0.000122508	0.000170055	0	0.0002257	0.000300573	1.95961e-05
				Unclassified	0.000687889	0.000938313	4.26527e-05	0.00146386	0.00196559	8.27391e-05
			Xanthomonadaceae	Pseudoxanthomonas	0.000807687	0.000459751	0.00170417	0.000428772	0.000308483	0.000759893
				Stenotrophomonas	0.163097	0.17138	0.141756	0.0341788	0.0444785	0.00582657	Stenotrophomonas is capable of impacting reproduction in Culex through an unknown mechanism (Fouda et al. 2001).
				Unclassified	0.000110041	0.000152749	0	0	0	0
Thermi	Deinococci	Thermales	Thermaceae	Thermus	0.00079034	0.000798356	0.000769687	0.000265154	0.000348823	3.48375e-05
Unclassified	Unclassified	Unclassified	Unclassified	Unclassified	0.00195471	0.000400307	0.00595974	0	0	0
Verrucomicrobia	Spartobacteria	Chthoniobacterales	Chthoniobacteraceae	DA101	0.00230977	0.00262005	0.00151029	0.000672459	0.000860589	0.000154591
	Verrucomicrobiae	Verrucomicrobiales	Verrucomicrobiaceae	Prosthecobacter	0.000321448	0	0.00114968	0.000164778	0.000114692	0.000302651
				Unclassified	0	0	0	0.00151202	0.0020613	0
