# Supplementary material for: Dynamics and diversity of bacteria associated with the disease vectors Aedes aegypti and Aedes albopictus
Source: Sci Rep. 2019 Aug 21;9:12160. doi: 10.1038/s41598-019-48414-8 (PMC6704126; doi:10.1038/s41598-019-48414-8)
Supplement: Supplementary file 3 — Table S3 [file 41598_2019_48414_MOESM3_ESM.xlsx]

## Sheet: Sheet1
Table S3. Relative abundance of selected bacterial taxonomic groups within Ae. aegypti and Ae. albopictus.
Bacterial Phylum	Bacterial Class			Relative proportion of bacterial OTU's
		Ae. aegypti			Ae. albopictus
		All	Adult	Larvae	All	Adult	Larvae
Proteobacteria		0.88486	0.90107	0.84309	0.97066	0.98012	0.94461
	Alphaproteobacteria	0.09565	0.1854	0.06082	0.50515	0.73661	0.42107
	Betaproteobacteria	0.15087	0.2319	0.11941	0.34145	0.18259	0.39916
	Deltaproteobacteria	7e-05	0.00025	0	0.00021	0.00037	0.00016
	Gammaproteobacteria	0.63817	0.42554	0.72069	0.12384	0.02505	0.15973
	Unclassified	0.00011	0	0.00015	0	0	0
Bacteroidetes		0.05664	0.06056	0.04652	0.00725	0.00453	0.01472
	Bacteroidia	0.00418	0.01492	2e-05	0.00095	0.00355	1e-05
	Cytophagia	0.00214	0.00738	0.00011	0.00012	0.00026	7e-05
	Flavobacteriia	0.0484	0.01782	0.06027	0.00303	0.00096	0.00378
	Saprospirae	0.00163	0.0054	0.00016	0.0027	0.00949	0.00024
	Sphingobacteriia	0.00016	0.00058	0	0	0	0
	VC2_1_Bac22	0	0	0	0.00024	0	0.00032
	Unclassified	0.00163	0.0054	0.00016	0.0027	0.00949	0.00024
Actinobacteria		0.02013	0.01521	0.03281	0.01224	0.00458	0.03333
	Acidimicrobiia	0.00128	0.0043	0.00011	8e-05	0.00012	7e-05
	Actinobacteria	0.01885	0.02851	0.01511	0.01216	0.03321	0.00451
Firmicutes	Clostridia	0.01907	0.0167	0.02517	0.00391	0.00426	0.00295
Planctomycetes	Planctomycetia	0.01164	0.00084	0.03948	0.0013	0.0012	0.00158
Verrucomicrobia		0.00263	0.00262	0.00266	0.00235	0.00304	0.00046
	Spartobacteria	0.00231	0.00151	0.00262	0.00067	0.00015	0.00086
	Verrucomicrobiae	0.00032	0.00115	0	0.00168	0.0003	0.00218
Acidobacteria		0.00111	0.00126	0.00071	0.0002	0.00028	0
	Chloracidobacteria	0.0002	0	0.00028	0	0	0
	Acidobacteriia	0.00091	0.00071	0.00099	0.0002	0	0.00028
Thermi	Deinococci	0.00079	0.0008	0.00077	0.00027	0.00035	3e-05
Chloroflexi	Anaerolineae	0.00058	6e-05	0.00192	0.00061	2e-05	0.00223
Cyanobacteria	Chloroplast	0.00035	0.00039	0.00025	0.0012	0.00161	9e-05
Crenarchaeota	Thaumarchaeota	0.00013	0	0.00048	0	0	0
Aquificae	Aquificae	0.00011	8e-05	0.0002	2e-05	2e-05	1e-05
Unclassified Phyla		0.00195	0.0004	0.00596	0	0	0
