# Supplementary material for: Dynamics and diversity of bacteria associated with the disease vectors Aedes aegypti and Aedes albopictus
Source: Sci Rep. 2019 Aug 21;9:12160. doi: 10.1038/s41598-019-48414-8 (PMC6704126; doi:10.1038/s41598-019-48414-8)
Supplement: Supplementary file 4 — Table S4 [file 41598_2019_48414_MOESM4_ESM.xlsx]

## Sheet: Sheet1
Table S4. Mann-Whitney U and PERMANOVA test of differences between the microbial community of mosquito species and lifestages.
Species	Test comparison	Diversity measure tested	Statistical test	Test Statistic	P value	Significance
Ae. aegypti and Ae. albopictus	All samples	Shannon	Mann-Whitney U	3369	0	< 0.01
		Faith	Mann-Whitney U	3418	0	< 0.01
		Eveness	Mann-Whitney U	3005	0.003	< 0.01
		Bray-Curtis distances	PERMANOVA	2.82	0.001	< 0.01
		UNIFRAC distances	PERMANOVA	5.7	0.001	< 0.01
Ae. aegypti and Ae. albopictus	Adults	Shannon	Mann-Whitney U	1901	0.002	< 0.01
		Faith	Mann-Whitney U	1917	0.001	< 0.01
		Eveness	Mann-Whitney U	1727	0.042	< 0.05
		Bray-Curtis distances	PERMANOVA	2.27	0.001	< 0.01
		UNIFRAC distances	PERMANOVA	4.15	0.001	< 0.01
Ae. aegypti and Ae. albopictus	Larvae	Shannon	Mann-Whitney U	197	0	< 0.01
		Faith	Mann-Whitney U	216	0	< 0.01
		Eveness	Mann-Whitney U	188	0.001	< 0.01
		Bray-Curtis distances	PERMANOVA	2.97	0.002	< 0.01
		UNIFRAC distances	PERMANOVA	5.15	0.001	< 0.01
Ae. aegypti	Adults and larvae	Shannon	Mann-Whitney U	533	0.045	< 0.05
		Faith	Mann-Whitney U	708	0	< 0.01
		Eveness	Mann-Whitney U	387	0.882	> 0.05
		Bray-Curtis distances	PERMANOVA	5.16	0.001	< 0.01
		UNIFRAC distances	PERMANOVA	9.82	0.001	< 0.01
Ae. albopictus	Adults and larvae	Shannon	Mann-Whitney U	268	0.056	> 0.05
		Faith	Mann-Whitney U	482	0.214	> 0.05
		Eveness	Mann-Whitney U	220	0.009	< 0.01
		Bray-Curtis distances	PERMANOVA	3.35	0.001	< 0.01
		UNIFRAC distances	PERMANOVA	2.81	0.001	< 0.01
