# Supplementary material for: Dynamics and diversity of bacteria associated with the disease vectors Aedes aegypti and Aedes albopictus
Source: Sci Rep. 2019 Aug 21;9:12160. doi: 10.1038/s41598-019-48414-8 (PMC6704126; doi:10.1038/s41598-019-48414-8)
Supplement: Supplementary file 5 — Table S5 [file 41598_2019_48414_MOESM5_ESM.xlsx]

## Sheet: Sheet1
Table S5. Significant bacterial OTU's classified as indicators of Ae. aegypti before and after Benjamini & Hochberg correction for multiple tests.
Phylum	Class	Order	Family	Genus	Species	stat	p.value	Significance	Benjamini & Hochberg corrected p.value
Proteobacteria	Gammaproteobacteria	Aeromonadales	Aeromonadaceae			0.607	0.001	***	0.757333
Bacteroidetes	Flavobacteriia	Flavobacteriales	Weeksellaceae	Elizabethkingia	meningoseptica	0.577	0.001	***	0.757333
Bacteroidetes	Flavobacteriia	Flavobacteriales	Weeksellaceae	Elizabethkingia	meningoseptica	0.558	0.001	***	0.757333
Proteobacteria	Betaproteobacteria	Burkholderiales	Comamonadaceae			0.519	0.001	***	0.757333
Proteobacteria	Gammaproteobacteria	Enterobacteriales	Enterobacteriaceae	Serratia	marcescens	0.454	0.001	***	0.757333
Proteobacteria	Gammaproteobacteria	Pseudomonadales	Pseudomonadaceae	Pseudomonas		0.442	0.001	***	0.757333
Proteobacteria	Gammaproteobacteria	Pseudomonadales	Pseudomonadaceae	Pseudomonas		0.416	0.001	***	0.757333
Proteobacteria	Alphaproteobacteria	Rhizobiales				0.39	0.001	***	0.757333
Proteobacteria	Gammaproteobacteria	Pseudomonadales	Pseudomonadaceae			0.375	0.001	***	0.757333
Proteobacteria	Betaproteobacteria	Burkholderiales	Comamonadaceae	Comamonas		0.37	0.001	***	0.757333
Proteobacteria	Gammaproteobacteria	Enterobacteriales	Enterobacteriaceae			0.361	0.001	***	0.757333
Proteobacteria	Alphaproteobacteria	Rhodospirillales	Acetobacteraceae			0.346	0.001	***	0.757333
Proteobacteria	Gammaproteobacteria	Aeromonadales	Aeromonadaceae			0.621	0.007	**	1
Proteobacteria	Gammaproteobacteria	Enterobacteriales	Enterobacteriaceae	Morganella	morganii	0.615	0.002	**	0.956632
Proteobacteria	Gammaproteobacteria	Enterobacteriales	Enterobacteriaceae	Morganella	morganii	0.531	0.004	**	1
Actinobacteria	Actinobacteria	Actinomycetales	Corynebacteriaceae	Corynebacterium		0.463	0.009	**	1
Proteobacteria	Alphaproteobacteria	Rhizobiales	Methylobacteriaceae	Methylobacterium		0.413	0.004	**	1
Firmicutes	Bacilli	Bacillales	Bacillaceae	Bacillus		0.397	0.002	**	0.956632
Firmicutes	Clostridia	Clostridiales	Tissierellaceae	Anaerococcus		0.381	0.006	**	1
Proteobacteria	Alphaproteobacteria	Rhizobiales	Methylobacteriaceae	Methylobacterium		0.379	0.008	**	1
Firmicutes	Bacilli	Lactobacillales	Streptococcaceae	Streptococcus	infantis	0.378	0.007	**	1
Proteobacteria	Gammaproteobacteria	Pseudomonadales	Pseudomonadaceae			0.376	0.002	**	0.956632
Proteobacteria	Alphaproteobacteria	Rhizobiales	Rhizobiaceae	Agrobacterium		0.373	0.003	**	1
Proteobacteria	Alphaproteobacteria	Rhizobiales				0.359	0.01	**	1
Actinobacteria	Actinobacteria					0.358	0.002	**	0.956632
Proteobacteria	Alphaproteobacteria	Sphingomonadales				0.344	0.003	**	1
Proteobacteria	Gammaproteobacteria	Enterobacteriales	Enterobacteriaceae			0.344	0.005	**	1
Proteobacteria	Betaproteobacteria	Burkholderiales	Comamonadaceae	Comamonas		0.336	0.002	**	0.956632
Proteobacteria	Betaproteobacteria	Burkholderiales	Comamonadaceae	Delftia		0.33	0.002	**	0.956632
Firmicutes	Bacilli	Bacillales	Staphylococcaceae	Staphylococcus		0.33	0.002	**	0.956632
Firmicutes	Clostridia	Clostridiales	Tissierellaceae	Anaerococcus		0.329	0.003	**	1
Proteobacteria	Betaproteobacteria	Burkholderiales	Comamonadaceae	Delftia		0.328	0.003	**	1
Actinobacteria	Actinobacteria	Actinomycetales	Corynebacteriaceae	Corynebacterium		0.327	0.006	**	1
Proteobacteria	Alphaproteobacteria	Rhizobiales	Methylobacteriaceae	Methylobacterium		0.313	0.004	**	1
Proteobacteria	Betaproteobacteria	Burkholderiales				0.295	0.01	**	1
Proteobacteria	Alphaproteobacteria	Rhodobacterales	Rhodobacteraceae			0.295	0.007	**	1
Proteobacteria	Gammaproteobacteria	Pseudomonadales	Moraxellaceae	Acinetobacter	johnsonii	0.295	0.009	**	1
Bacteroidetes	Flavobacteriia	Flavobacteriales	Weeksellaceae	Chryseobacterium		0.295	0.006	**	1
Planctomycetes	Planctomycetia	Gemmatales	Gemmataceae	Gemmata		0.295	0.007	**	1
Firmicutes	Bacilli	Bacillales	Bacillaceae	Bacillus	thermoamylovorans	0.295	0.005	**	1
Proteobacteria	Gammaproteobacteria	Enterobacteriales	Enterobacteriaceae	Serratia	marcescens	0.441	0.011	*	1
Proteobacteria	Gammaproteobacteria	Pasteurellales	Pasteurellaceae	Haemophilus	parainfluenzae	0.431	0.027	*	1
Proteobacteria	Gammaproteobacteria	Pseudomonadales	Moraxellaceae	Acinetobacter		0.429	0.02	*	1
Actinobacteria	Actinobacteria	Actinomycetales	Corynebacteriaceae	Corynebacterium		0.406	0.024	*	1
Proteobacteria	Alphaproteobacteria	Rhizobiales	Bradyrhizobiaceae	Bradyrhizobium		0.398	0.014	*	1
Actinobacteria	Actinobacteria	Actinomycetales	Corynebacteriaceae	Corynebacterium		0.386	0.026	*	1
Verrucomicrobia	Spartobacteria	Chthoniobacterales	Chthoniobacteraceae	DA101		0.38	0.023	*	1
Proteobacteria	Betaproteobacteria	Burkholderiales	Burkholderiaceae	Burkholderia		0.372	0.049	*	1
Proteobacteria	Gammaproteobacteria	Pseudomonadales	Pseudomonadaceae	Pseudomonas	stutzeri	0.37	0.024	*	1
Firmicutes	Bacilli	Bacillales	Bacillaceae	Bacillus		0.366	0.017	*	1
Proteobacteria	Gammaproteobacteria	Pseudomonadales	Moraxellaceae	Acinetobacter	schindleri	0.355	0.036	*	1
Firmicutes	Bacilli	Lactobacillales	Streptococcaceae	Streptococcus		0.341	0.029	*	1
Proteobacteria	Betaproteobacteria	Burkholderiales	Comamonadaceae	Hydrogenophaga		0.34	0.013	*	1
Proteobacteria	Betaproteobacteria	Burkholderiales	Burkholderiaceae	Burkholderia		0.337	0.013	*	1
Proteobacteria	Betaproteobacteria	Burkholderiales	Comamonadaceae	Comamonas		0.33	0.048	*	1
Proteobacteria	Betaproteobacteria	Burkholderiales	Oxalobacteraceae	Massilia	timonae	0.325	0.036	*	1
Proteobacteria	Gammaproteobacteria	Pseudomonadales	Moraxellaceae	Acinetobacter	schindleri	0.318	0.015	*	1
Proteobacteria	Gammaproteobacteria	Enterobacteriales	Enterobacteriaceae	Serratia	marcescens	0.312	0.039	*	1
Proteobacteria	Alphaproteobacteria	Rhizobiales	Methylobacteriaceae	Methylobacterium		0.312	0.016	*	1
Actinobacteria	Actinobacteria	Actinomycetales	Corynebacteriaceae	Corynebacterium		0.31	0.012	*	1
Proteobacteria	Betaproteobacteria	Burkholderiales	Oxalobacteraceae			0.31	0.046	*	1
Proteobacteria	Alphaproteobacteria	Sphingomonadales				0.31	0.011	*	1
Firmicutes	Bacilli	Bacillales	Bacillaceae	Bacillus	flexus	0.299	0.035	*	1
Firmicutes	Bacilli	Bacillales	Bacillaceae	Bacillus	flexus	0.296	0.047	*	1
Actinobacteria	Actinobacteria					0.295	0.012	*	1
Proteobacteria	Gammaproteobacteria	Pseudomonadales	Pseudomonadaceae	Pseudomonas	alcaligenes	0.294	0.015	*	1
Proteobacteria	Gammaproteobacteria	Enterobacteriales	Enterobacteriaceae	Erwinia		0.292	0.026	*	1
Firmicutes	Clostridia	Clostridiales	Tissierellaceae	Finegoldia		0.285	0.026	*	1
Proteobacteria	Alphaproteobacteria	Rhodospirillales	Acetobacteraceae			0.282	0.023	*	1
Bacteroidetes	Cytophagia	Cytophagales	Cytophagaceae	Runella		0.28	0.046	*	1
Proteobacteria	Alphaproteobacteria	Rhizobiales	Rhizobiaceae	Shinella	granuli	0.276	0.025	*	1
Firmicutes	Bacilli	Bacillales	Staphylococcaceae	Staphylococcus		0.276	0.012	*	1
Proteobacteria	Gammaproteobacteria	Alteromonadales	Psychromonadaceae	Psychromonas		0.276	0.015	*	1
Planctomycetes	Planctomycetia	Gemmatales	Isosphaeraceae			0.276	0.014	*	1
Proteobacteria	Alphaproteobacteria	Rhodospirillales	Rhodospirillaceae	Telmatospirillum		0.276	0.019	*	1
Proteobacteria	Alphaproteobacteria	Rhizobiales	Rhizobiaceae	Kaistia		0.275	0.023	*	1
Proteobacteria	Gammaproteobacteria	Enterobacteriales	Enterobacteriaceae	Erwinia		0.273	0.046	*	1
Firmicutes	Bacilli	Lactobacillales	Streptococcaceae	Streptococcus		0.273	0.05	*	1
Proteobacteria	Alphaproteobacteria	Rhizobiales	Methylobacteriaceae	Methylobacterium		0.255	0.028	*	1
Proteobacteria	Alphaproteobacteria	Rhodospirillales	Acetobacteraceae			0.255	0.022	*	1
Actinobacteria	Actinobacteria	Actinomycetales	Nakamurellaceae			0.255	0.03	*	1
Firmicutes	Bacilli	Lactobacillales	Streptococcaceae	Streptococcus		0.255	0.025	*	1
Proteobacteria	Alphaproteobacteria	Rhodospirillales	Acetobacteraceae			0.255	0.027	*	1
Bacteroidetes	Flavobacteriia	Flavobacteriales	Weeksellaceae	Chryseobacterium		0.255	0.035	*	1
Bacteroidetes	Saprospirae	Saprospirales				0.255	0.041	*	1
Proteobacteria	Alphaproteobacteria	Rhodospirillales	Rhodospirillaceae	Telmatospirillum		0.255	0.035	*	1
Firmicutes	Clostridia	Clostridiales	Clostridiaceae	Clostridium		0.255	0.028	*	1
Planctomycetes	Planctomycetia	Planctomycetales	Planctomycetaceae	Planctomyces		0.255	0.032	*	1
Actinobacteria	Actinobacteria	Actinomycetales	Dermabacteraceae	Brachybacterium		0.255	0.029	*	1
Proteobacteria	Alphaproteobacteria	Sphingomonadales				0.254	0.041	*	1
Actinobacteria	Actinobacteria	Actinomycetales	Microbacteriaceae	Cryocola		0.253	0.049	*	1
