# Supplementary material for: Dynamics and diversity of bacteria associated with the disease vectors Aedes aegypti and Aedes albopictus
Source: Sci Rep. 2019 Aug 21;9:12160. doi: 10.1038/s41598-019-48414-8 (PMC6704126; doi:10.1038/s41598-019-48414-8)
Supplement: Supplementary file 6 — Table S6 [file 41598_2019_48414_MOESM6_ESM.xlsx]

## Sheet: Sheet1
Table S6. Bacterial OTU's classified as indicators of Ae. albopictus before and after Benjamini & Hochberg correction for multiple tests.
Phylum	Class	Order	Family	Genus	Species	stat	p.value	Significance	Benjamini & Hochberg corrected p.value
Proteobacteria	Alphaproteobacteria	Rickettsiales	Rickettsiaceae	Wolbachia		0.482	0.001	***	1
Proteobacteria	Alphaproteobacteria	Rickettsiales	Rickettsiaceae	Wolbachia		0.444	0.001	***	1
Actinobacteria	Actinobacteria	Actinomycetales	Microbacteriaceae	Clavibacter		0.358	0.001	***	1
Proteobacteria	Betaproteobacteria	Burkholderiales	Comamonadaceae	Rubrivivax	gelatinosus	0.408	0.01	**	1
Proteobacteria	Betaproteobacteria	Burkholderiales	Comamonadaceae	Hydrogenophaga		0.394	0.005	**	1
Proteobacteria	Betaproteobacteria	Burkholderiales	Comamonadaceae	Hydrogenophaga		0.363	0.008	**	1
Proteobacteria	Betaproteobacteria	Burkholderiales	Comamonadaceae	Hydrogenophaga		0.354	0.01	**	1
Proteobacteria	Alphaproteobacteria	Sphingomonadales	Sphingomonadaceae	Novosphingobium		0.323	0.008	**	1
Proteobacteria	Betaproteobacteria	Rhodocyclales	Rhodocyclaceae	Zoogloea		0.322	0.005	**	1
Proteobacteria	Alphaproteobacteria	Rhizobiales	Xanthobacteraceae	Xanthobacter		0.305	0.004	**	1
Proteobacteria	Deltaproteobacteria	Bdellovibrionales	Bdellovibrionaceae	Bdellovibrio		0.305	0.008	**	1
Bacteroidetes	Flavobacteriia	Flavobacteriales	Flavobacteriaceae	Flavobacterium		0.305	0.004	**	1
Proteobacteria	Betaproteobacteria	Rhodocyclales	Rhodocyclaceae	Zoogloea		0.304	0.004	**	1
Proteobacteria	Alphaproteobacteria	Sphingomonadales	Sphingomonadaceae	Novosphingobium		0.302	0.007	**	1
Proteobacteria	Alphaproteobacteria	Sphingomonadales				0.285	0.009	**	1
Proteobacteria	Alphaproteobacteria	Sphingomonadales	Sphingomonadaceae	Sphingobium	xenophagum	0.285	0.003	**	1
Cyanobacteria	4C0d-2	YS2				0.285	0.008	**	1
Firmicutes	Clostridia	Clostridiales	Peptostreptococcaceae			0.285	0.006	**	1
Proteobacteria	Alphaproteobacteria	Sphingomonadales	Sphingomonadaceae	Sphingopyxis	alaskensis	0.285	0.009	**	1
Proteobacteria	Alphaproteobacteria	Rickettsiales	Rickettsiaceae	Wolbachia		0.282	0.01	**	1
Bacteroidetes	Saprospirae	Saprospirales	Chitinophagaceae			0.28	0.009	**	1
Proteobacteria	Alphaproteobacteria	Rhizobiales	Xanthobacteraceae	Xanthobacter		0.401	0.049	*	1
Proteobacteria	Betaproteobacteria	Burkholderiales	Comamonadaceae	Rubrivivax	gelatinosus	0.395	0.016	*	1
Proteobacteria	Betaproteobacteria	Rhodocyclales	Rhodocyclaceae	Dechloromonas		0.393	0.037	*	1
Proteobacteria	Alphaproteobacteria	Rhizobiales	Rhizobiaceae	Agrobacterium		0.35	0.03	*	1
Proteobacteria	Betaproteobacteria	Burkholderiales	Comamonadaceae	Hydrogenophaga		0.322	0.034	*	1
Proteobacteria	Alphaproteobacteria	Rhizobiales	Rhizobiaceae	Agrobacterium		0.318	0.011	*	1
Proteobacteria	Gammaproteobacteria	Xanthomonadales	Sinobacteraceae			0.317	0.047	*	1
Proteobacteria	Alphaproteobacteria	Rhizobiales	Xanthobacteraceae	Xanthobacter		0.313	0.033	*	1
Proteobacteria	Alphaproteobacteria	Rhodobacterales	Rhodobacteraceae	Rhodobacter		0.302	0.012	*	1
Proteobacteria	Gammaproteobacteria	Xanthomonadales	Sinobacteraceae	Hydrocarboniphaga	effusa	0.3	0.048	*	1
Proteobacteria	Betaproteobacteria	Burkholderiales	Comamonadaceae			0.287	0.029	*	1
Proteobacteria	Gammaproteobacteria	Xanthomonadales	Sinobacteraceae	Nevskia	ramosa	0.285	0.014	*	1
Proteobacteria	Betaproteobacteria	Burkholderiales	Comamonadaceae			0.283	0.018	*	1
Proteobacteria	Alphaproteobacteria	Rhizobiales	Xanthobacteraceae	Xanthobacter		0.264	0.018	*	1
Proteobacteria	Alphaproteobacteria	Sphingomonadales	Sphingomonadaceae	Sphingopyxis		0.264	0.014	*	1
Firmicutes	Clostridia	Clostridiales	Clostridiaceae	Clostridium		0.264	0.012	*	1
Actinobacteria	Actinobacteria	Actinomycetales	Cellulomonadaceae	Cellulomonas		0.264	0.014	*	1
GN02	BD1-5					0.264	0.012	*	1
Proteobacteria	Alphaproteobacteria	Rhodobacterales	Rhodobacteraceae	Rhodobacter		0.263	0.049	*	1
Proteobacteria	Alphaproteobacteria	Rickettsiales	Rickettsiaceae	Wolbachia		0.261	0.037	*	1
Proteobacteria	Gammaproteobacteria	Pseudomonadales	Moraxellaceae	Perlucidibaca		0.259	0.022	*	1
Proteobacteria	Alphaproteobacteria	Rhodospirillales	Acetobacteraceae			0.255	0.04	*	1
Proteobacteria	Alphaproteobacteria	Sphingomonadales	Sphingomonadaceae	Sphingopyxis		0.241	0.03	*	1
Proteobacteria	Betaproteobacteria	Burkholderiales	Comamonadaceae			0.241	0.024	*	1
Proteobacteria	Betaproteobacteria	Burkholderiales	Oxalobacteraceae	Polynucleobacter	cosmopolitanus	0.241	0.029	*	1
Chloroflexi	Thermomicrobia	JG30-KF-CM45				0.241	0.031	*	1
Proteobacteria	Alphaproteobacteria	Caulobacterales	Caulobacteraceae			0.241	0.026	*	1
TM7	SC3					0.241	0.024	*	1
Proteobacteria	Alphaproteobacteria	Rhodobacterales	Rhodobacteraceae	Rhodobacter		0.24	0.044	*	1
Proteobacteria	Betaproteobacteria	Rhodocyclales	Rhodocyclaceae	Zoogloea		0.238	0.04	*	1
