# Supplementary material for: Dynamics and diversity of bacteria associated with the disease vectors Aedes aegypti and Aedes albopictus
Source: Sci Rep. 2019 Aug 21;9:12160. doi: 10.1038/s41598-019-48414-8 (PMC6704126; doi:10.1038/s41598-019-48414-8)
Supplement: Supplementary file 7 — Table S7 [file 41598_2019_48414_MOESM7_ESM.xlsx]

## Sheet: Sheet2
Table S7. PERMANOVA test of differences between the microbial community of mosquitoes in the different provinces of Panama. The results of significant comparisons are highlighted in bold.
Species	Lifestage				PERMANOVA based on Bray-Curtis Distances				PERMANOVA based on UNIFRAC distances
		Group 1	Group 2	Sample size	Permutations	pseudo-F	p-value	q-value	pseudo-F	p-value	q-value
Ae. aegypti	Adults	Bocas del Toro	Chiriquí	5	999	1.07796	0.596	0.615	1.10787	0.397	0.5558
		Bocas del Toro	Coclé	5	999	1.06594	0.574	0.574	1.06764	0.588	0.649895
		Bocas del Toro	Colón	6	999	1.61897	0.147	0.368053	1.80116	0.063	0.189
		Bocas del Toro	Darién	7	999	1.52516	0.083	0.2905	2.32305	0.063	0.189
		Bocas del Toro	Herrera	6	999	1.55794	0.147	0.368053	1.65946	0.125	0.291667
		Bocas del Toro	Los Santos	23	999	1.10507	0.288	0.368053	1.07724	0.356	0.422333
		Bocas del Toro	Panamá	23	999	3.26891	0.002	0.021	2.31645	0.008	0.056
		Chiriquí	Colón	3	999	4.38139	0.333	0.368053	0.949912	0.643	0.79065
		Chiriquí	Darién	4	999	1.26301	0.229	0.368053	0.878659	0.753	0.79065
		Chiriquí	Herrera	3	999	1.83377	0.331	0.368053	1.11694	0.688	0.79065
		Chiriquí	Los Santos	20	999	0.895216	0.615	0.615	0.792885	0.497	0.652312
		Chiriquí	Panamá	20	999	1.02179	0.256	0.368053	0.815507	0.752	0.79065
		Coclé	Colón	3	999	4.68406	0.327	0.368053	1.23621	0.652	0.6846
		Coclé	Darién	4	999	1.55127	0.247	0.368053	1.54169	0.262	0.393
		Coclé	Herrera	3	999	3.61873	0.325	0.368053	1.24588	0.315	0.422333
		Coclé	Los Santos	20	999	1.03282	0.568	0.574	0.953262	0.362	0.422333
		Coclé	Panamá	20	999	1.47814	0.221	0.368053	1.50461	0.053	0.189
		Colón	Darién	5	999	1.39097	0.211	0.368053	0.898418	0.798	0.798
		Colón	Herrera	4	999	6.43292	0.333	0.368053	1.71705	0.325	0.422333
		Colón	Los Santos	21	999	1.05344	0.285	0.368053	1.37727	0.207	0.350538
		Colón	Panamá	21	999	2.96068	0.014	0.0735	2.32012	0.013	0.06825
		Darién	Herrera	5	999	1.99338	0.212	0.368053	1.66191	0.202	0.350538
		Darién	Los Santos	22	999	1.01311	0.319	0.368053	1.58248	0.096	0.252
		Darién	Panamá	22	999	2.23864	0.013	0.0735	2.10303	0.007	0.056
		Herrera	Los Santos	21	999	1.46217	0.076	0.2905	1.22926	0.217	0.350538
		Herrera	Panamá	21	999	1.29534	0.273	0.368053	1.28929	0.163	0.3423
		Los Santos	Panamá	38	999	5.36339	0.001	0.021	2.37034	0.004	0.056
	Larvae	Bocas del Toro	Chiriqui	9	999	1.08335	0.433	0.433	1.56797	0.141	0.2115
		Bocas del Toro	Colón	9	999	2.445	0.054	0.162	3.65287	0.029	0.076
		Bocas del Toro	Los Santos	13	999	2.46114	0.022	0.132	2.67817	0.011	0.066
		Chiriquí	Colón	4	999	1.72896	0.365	0.433	2.4293	0.333	0.397
		Chiriquí	Los Santos	8	999	1.31126	0.299	0.433	1.16845	0.397	0.397
		Colón	Los Santos	8	999	1.48559	0.3	0.433	1.89019	0.038	0.076
Ae. albopictus	Adults	Chiriquí	Herrera	17	999	1.33189	0.086	0.215	1.37704	0.142	0.284
		Chiriquí	Los Santos	48	999	2.24422	0.014	0.14	2.38318	0.003	0.03
		Chiriquí	Panamá	21	999	1.25423	0.172	0.286667	1.48042	0.088	0.22
		Chiriquí	Veraguas	16	999	0.810316	0.625	0.694444	0.539005	0.803	0.803
		Herrera	Los Santos	35	999	1.40466	0.122	0.244	1.55603	0.082	0.22
		Herrera	Panama	8	999	1.76129	0.074	0.215	1.17367	0.305	0.508333
		Herrera	Veraguas	3	999	0.775781	1	1	0.983173	0.687	0.763333
		Los Santos	Panamá	39	999	1.86642	0.036	0.18	1.83385	0.026	0.13
		Los Santos	Veraguas	34	999	0.914148	0.484	0.691429	0.852452	0.576	0.7425
		Panama	Veraguas	7	999	0.719628	0.579	0.694444	0.959687	0.594	0.7425
	Larvae	Chiriquí	Colón	3	999	5.07116	0.35	0.35	3.05364	0.337	0.337
		Chiriquí	Los Santos	7	999	2.46588	0.126	0.189	1.8739	0.158	0.237
		Colón	Los Santos	8	999	3.46548	0.074	0.2205	1.81652	0.134	0.234
		Colón	Panamá	3	999	4.4636	0.346	0.346	2.19515	0.336	0.336
		Colón	Veraguas	3	999	4.98912	0.355	0.355	2.14366	0.356	0.356
		Los Santos	Panamá	7	999	2.32284	0.147	0.2205	1.68981	0.156	0.234
		Los Santos	Veraguas	7	999	2.44023	0.148	0.222	1.7507	0.156	0.234
