# Supplementary material for: Dynamics and diversity of bacteria associated with the disease vectors Aedes aegypti and Aedes albopictus
Source: Sci Rep. 2019 Aug 21;9:12160. doi: 10.1038/s41598-019-48414-8 (PMC6704126; doi:10.1038/s41598-019-48414-8)
Supplement: Supplementary file 8 — Table S8 [file 41598_2019_48414_MOESM8_ESM.xlsx]

## Sheet: Sheet1
Table S8. PERMANOVA test of differences between the microbial community of mosquitoes from ovposition sites of different materials. The results of significant comparisons are highlighted in bold.
		Group comparisons			PERMANOVA based on Bray-Curtis distances				PERMANOVA based on UNIFRAC distances
Species		Group 1	Group 2	Sample size	Permutations	pseudo-F	p-value	q-value	Permutations	pseudo-F	p-value	q-value
Ae. aegypti	Adults	plastic	rubber	48	999	2.63391	0.005	0.015	999	2.1236	0.007	0.021
		plastic	wood	31	999	1.76018	0.058	0.087	999	1.44837	0.117	0.1755
		rubber	wood	23	999	0.789412	0.698	0.698	999	1.15609	0.282	0.282
	Larvae	metal	plastic	10	999	3.86351	0.004	0.009	999	3.08203	0.003	0.009
		metal	rubber	11	999	2.76026	0.006	0.009	999	2.37966	0.007	0.0105
		plastic	rubber	13	999	1.30782	0.214	0.214	999	1.44766	0.144	0.144
Ae. albopictus	Adults	ceramic	natural	11	999	1.72566	0.128	0.1536	999	1.21208	0.28	0.4056
		ceramic	plastic	34	999	5.03808	0.001	0.002	999	3.63278	0.001	0.006
		ceramic	rubber	28	999	3.31031	0.001	0.002	999	2.7421	0.002	0.006
		natural	plastic	29	999	1.68897	0.059	0.0885	999	0.779473	0.679	0.679
		natural	rubber	23	999	1.18385	0.158	0.158	999	1.12257	0.338	0.4056
		plastic	rubber	46	999	3.07093	0.001	0.002	999	2.34567	0.004	0.008
	Larvae	ceramic	rubber	11	999	5.38555	0.005	0.005	999	4.32528	0.006	0.006
